# Supplementary material for: Long Non-Coding NONRATG001910.2 Promotes the Proliferation of Rat Mesangial Cell Line HBZY-1 Through the miR-339-3p/CTNNB1 Axis
Source: Front Genet. 2022 Apr 28;13:834144. doi: 10.3389/fgene.2022.834144 (PMC9096093; doi:10.3389/fgene.2022.834144)
Supplement: Supplementary file 2 [file DataSheet1.ZIP]

Archive with 41 entries (29 files):
- Abbreviations.docx
- Supplementary Figure 1.tif
- Supplementary Figure 2.tif
- Supplementary Figure 3.tif
- Supplementary Figure 4.tif
- Supplementary Figure.docx
- WB/
- WB/Figure 3/
- WB/Figure 3/CTNNB1/
- WB/Figure 3/CTNNB1/CTNNB1 in manuscript(down).tif
- WB/Figure 3/CTNNB1/CTNNB1-1 .tif
- WB/Figure 3/CTNNB1/CTNNB1-2.tif
- WB/Figure 3/β-actin/
- WB/Figure 3/β-actin/β-actin in manuscript(up) .tif
- WB/Figure 3/β-actin/β-actin.tif
- WB/Figure 4/
- WB/Figure 4/CTNNB1/
- WB/Figure 4/CTNNB1/CTNNB1 in manuscript(up).tif
- WB/Figure 4/CTNNB1/CTNNB1.tif
- WB/Figure 4/β-actin/
- WB/Figure 4/β-actin/β-actin.tif
- WB/Figure 4/β-actin/β-ctin in manuscript (down).tif
- WB/Figure 5/
- WB/Figure 5/c-Myc/
- WB/Figure 5/c-Myc/c-Myc in manuscript(down).tif
- WB/Figure 5/c-Myc/c-Myc-2.tif
- WB/Figure 5/CTNNB1/
- WB/Figure 5/CTNNB1/CTNNB1 in manuscript(down) .tif
- WB/Figure 5/CTNNB1/CTNNB1.tif
- WB/Figure 5/CyclinD1/
- WB/Figure 5/CyclinD1/Cyclin D1 in manuscript(up).tif
- WB/Figure 5/CyclinD1/Cyclin D1.tif
- WB/Figure 5/β-actin/
- WB/Figure 5/β-actin/Actin-1.tif
- WB/Figure 5/β-actin/Actin-12&13.tif
- WB/Figure 5/β-actin/Actin-14.tif
- WB/Figure 5/β-actin/Actin-2&3.tif
- WB/Figure 5/β-actin/Actin-7&8.tif
- WB/Figure 5/β-actin/Actin-c-Myc in manuscript(up).tif
- WB/Figure 5/β-actin/Actin-CTNNB1 in manuscript(down).tif
- WB/Figure 5/β-actin/Actin-CyclinD1 in manuscrip(middle).tif
